# Supplementary material for: Improving HCC Prognostic Models after Liver Resection by AI-Extracted Tissue Fiber Framework Analytics
Source: Cancers (Basel). 2023 Dec 24;16(1):106. doi: 10.3390/cancers16010106 (PMC10778366; doi:10.3390/cancers16010106)
Supplement: Supplementary file 1 [file cancers-16-00106-s001.zip]

Archive with 1 entries (1 files):
- cancers-2721267-supplementary.pdf
